# Supplementary material for: Effects of Phenolic Pollution on Interspecific Competition between Microcystis aeruginosa and Chlorella pyrenoidosa and their Photosynthetic Responses
Source: Int J Environ Res Public Health. 2019 Oct 17;16(20):3947. doi: 10.3390/ijerph16203947 (PMC6843285; doi:10.3390/ijerph16203947)
Supplement: Supplementary file 1 [file ijerph-16-03947-s001.zip]

Archive with 1 entries (1 files):
- ijerph-583780-SI.pdf
